# Supplementary material for: Causes of elective surgery cancellation and theatre throughput efficiency in an Australian urology unit
Source: F1000Res. 2014 Aug 19;3:197. [Version 1] doi: 10.12688/f1000research.4824.1 (PMC4184311; doi:10.12688/f1000research.4824.1)
Supplement: Raw data files (Excel) for the audit of elective theatre operating in the Urology unit, Ipswich General Hospital, QLD, Australia — File 1: Elective Operating Session Time Usage.xlsx, Elective operating session time usage as obtained from the ORMIS theatre management software package. File 2: Elective Surgery Cancellation Causes.xlsx, reasons for cancellation of surgery and the ORMIS code allocated to each cancelled procedure. DOS, day of surgery. [file f1000research-3-5149-s0000.tgz]

Archive with 1 entries (1 files):
- 3dc49a64-3cac-450e-a27a-4824c191a674_Elective_surgery_audit_dataset.zip
